# Supplementary material for: Characterization of the SARS-CoV-2 ExoN (nsp14ExoN–nsp10) complex: implications for its role in viral genome stability and inhibitor identification
Source: Nucleic Acids Res. 2022 Jan 17;50(3):1484–500. doi: 10.1093/nar/gkab1303 (PMC8860572; doi:10.1093/nar/gkab1303)
Supplement: gkab1303_Supplemental_Files [file gkab1303_supplemental_files.zip]

Archive with 2 entries (2 files):
- Baddock-Supplemental M&M .pdf
- Baddock-Supplemental-data-combined.pdf
